# Supplementary material for: Large-Scale Screening for Targeted Knockouts in the Caenorhabditis elegans Genome
Source: G3 (Bethesda). 2012 Nov 1;2(11):1415–25. doi: 10.1534/g3.112.003830 (PMC3484672; doi:10.1534/g3.112.003830)
Supplement: Supporting Information [file supp_2.11.1415_TableS1.xls]

## Sheet: Sheet1
Sequence	Gene	selected alleles
B0035.5	gspd-1	tm3862
B0205.6	-	ok2890, tm3516, gk1694
B0207.4	air-2	or207, h289, e2631, ok298
B0261.2a	let-363	ok3018, h114, h131, h98, h111
B0285.1b	cdtl-7	tm3846, gk1855
B0361.10	ykt-6	tm3575, ok5643
B0491.1	-	tm3400
B0511.6	-	ok2948
C02F5.9	pbs-6	ok2516, ok2511
C03C10.1	kin-19	ok602
C03C10.3	rnr-2	ok3357, tm3955
C04G2.6	dis-3	ok357
C05D11.2	vps-16	ok776, ok719
C05D11.9	-	tm704, gk2219
C06E1.10	rha-2	ok2639
C07A12.4a	pdi-2	gk313, gk375, tm689
C10C5.6b	daf-15	m81, ok1412
C10G11.5a	pnk-1	ok1435
C10H11.8	-	ok1413
C15H11.7	pas-1	ok1531
C18E9.2a	-	tm2236
C18E9.6	-	tm4574
C25A1.3	tag-72	ok534
C26D10.2a	hel-1	gk191, gk1424
C26E6.4	rpb-2	ok2893,
C27A12.9	-	tm1906, gk2198, gk2197
C27H6.2	ruvb-1	ok2847, tm2786, gk2991, px34
C28G1.3	sec-15	tm2425, gk1592
C29E4.8	let-754	tm2860, s2622
C32D5.3	-	tm862
C33H5.7	swd-2.2	tm3639
C33H5.9	sec-10	tm3437
C34E10.1	gop-3	tm3269
C36E8.1	-	ok1714
C37H5.8	hsp-6	tm515
C38C3.5b	unc-60	e667, , gk239, m35, su158, s1983, tr50, s1308, r398,
C42C1.5	tag-335	ok1455, ok1456
C43E11.10	cdc-6	tm4714
C47D12.1a	trr-1	n3708, n3704, n3712, n3709, n3552, tm851
C47E12.5a	uba-1	ok1374, it129
C47G2.3	-	ok2557
C50F2.3	-	tm3953
C50F4.5	his-41	ok3072, tm905
C53D5.6	imb-3	ok1795
CD4.6	pas-6	tm1942
D1014.3	snap-1	tm2068
D1054.15	tag-135	ok752
D1054.2	pas-2	ok679
D1054.3	-	ok1903, ok679, tm374
E02H1.6	-	ok2819
EEED8.5	mog-5	ok1101, q449
F01F1.8a	cct-6	ok2904, tm3187
F09F7.3	-	ok3162
F10C5.1	mat-3	ax70, av26, ax79, cs53, or172, gk197, ok2476, ku233
F10G7.1	tag-151	gk265
F10G8.6	-	tm3754
F12F6.7	-	ok2252
F14B4.3	-	ok1970
F22B5.9	frs-2	gk1029
F22D6.3a	nrs-1	ok420, tm524
F25H2.9	pas-5	ok1808, oz237
F26H9.8	-	ok2510, tm2318, gk1680
F27D9.1c	unc-18	b403, cn347, md120, e81, ok3477, sy671, tm3212
F28D1.1	-	ok3338, tm3843
F28F8.3	lsm-5	ok3431
F29B9.6	ubc-9	tm2610
F29C12.3	rict-1	mg360, mg450, ft7, mg451, tm4017, tm3770, tm4741,
F30F8.8	taf-5	tm3766
F32A5.7	lsm-4	ok3151
F32E10.1	nol-10	ok2965
F32E10.4	ima-3	ok715, tm1100
F33H2.5	-	gk49
F35G12.8	smc-4	tm1868
F35G12.9	apc-11	gk37
F36F2.6	fcp-1	tm2037, tm2042
F36H2.1a	tat-5	tm1772, tm1823, tm1741
F37C12.13a	exos-9	gk706, ok1635
F40G9.3	ubc-20	ok1784
F41G4.2a	cas-1	ok1523
F44G4.1	-	ok604, ok839
F45E12.2	brf-1	gk17
F46A9.5	skr-1	ok1696, ok1938, tm2391, sm151
F52G2.1b	dcap-2	ok2023, tm2470
F53A2.5	dro-1	gk2922, tm4702
F53G2.7	mnat-1	tm2959
F54C9.1	iff-2	tm393
F54D5.8	dnj-13	ok1925, gk2333
F55A12.8	-	ok2836, tm2624
F55F10.1	-	tm4047, ok5345
F55F8.5	tag-345	ok1478, gk920
F56C9.1	gsp-2	ok676, tm301
F56D2.6a	-	ok2951, tm4014
F58A4.8	tbg-1	ok1786, t1465
F58A4.9	-	ok1786
F58E10.3a	-	ok277, ok537, tm3202
F59G1.7	frh-1	ok610
H15N14.2a	nsf-1	tm2194, ty10
H20J04.8	sap-1	ok1221
H43I07.2	-	ok3654
JC8.2	-	ok3322
K01G5.1	rnf-113	ok1401
K01G5.5	-	ok2795
K02F2.2	ahcy-1	ok3601, tm884, tm2314
K02F2.3	tag-203	ad1774, ok1995, oz210, ok883, ok2007
K05C4.1	pbs-5	ok3318
K06H7.6	apc-2	ok1657
K12C11.2	smo-1	ok359
K12D12.1	top-2	n4280, ok1930
M01B12.3	arx-7	ok1118
M01B12.5a	riok-1	gk1101, tm3775
R02D3.5	fnta-1	ok269
R05D11.3	ran-4	tm1439, tm1085
R06C7.5a	-	tm3328
R07G3.1	cdc-42	ok825, gk388, pk57, gk2326, gk1768
R13A5.12	lpd-7	ok870
T01C3.7	fib-1	ok2527
T01E8.3	plc-3	tm1340, sy698, xxxx
T03F1.8a	-	tm2620
T05C12.7	cct-1	ok280, pk58, ok5060
T05E11.6	-	tm2739
T05G5.3	cdk-1	he5, he24, ok1882, he25, n3064, ok1881, ne236
T06D8.8	rpn-9	gk401
T09B4.9	-	ok1792
T10G3.6	gut-2	lw6, gk402, it92, gk407
T11G6.1b	hrs-1	tm4074
T15B7.2	-	ok2680
T17E9.2b	nmt-1	tm796
T19B4.4	dnj-21	ok1577
T20B12.1	-	tm2764
T20B12.8	hmg-4	tm1873
T20F5.2	pbs-4	ok2856
T21B10.7	cct-2	ok3438
T22D1.10	ruvb-2	ok3232, gk2392
T23G5.1	rnr-1	tm3025
T26G10.1	-	ok2057
T27E9.1a	ant-1.1	ok868, gk172
T27E9.7	abcf-2	ok771, ok2388
T27F2.1	skp-1	ok3103, gk1091
T28D9.10	snr-3	ok555, ok2084
W07E6.2	-	tm1492
W10C6.1	mat-2	ar104, ax102, ax143, ax76, ax78, or170, gk824,
Y105E8A.17b	ekl-4	tm1710
Y105E8B.3	riok-2	tm3805, ok5034
Y105E8B.8c	ero-1	ok1287, tm1754
Y106G6H.2a	pab-1	ar232, ok1656
Y106G6H.7	sec-8	ok2187
Y110A7A.4	-	tm2429
Y110A7A.8	-	gk1094
Y113G7A.8	fre-1	ok756, gk173
Y113G7B.23	psa-1	os22, ku355, tm4567
Y116A8C.32	sfa-1	n5223, n4562, tm3064, tm3416
Y22D7AL.5a	hsp-60	ok3508, gk2217
Y23H5A.7a	crs-1	ok2280, gk1631
Y38H8A.5	-	tm1404
Y39A1B.3	dpy-28	tm3535, s939, y283, y284, y1, y402
Y39E4B.1	abce-1	gk481, ok2517
Y41C4A.9	-	tm1513, tm2292
Y42H9AR.3	rabs-5	ok1513, tm2036
Y45F10D.12	rpl-18	ok2217
Y47D3A.26b	smc-3	ok1703
Y48B6A.3	xrn-2	pk9620, tm3473, pk9613, pk9617, gk2857, gk2141
Y48G1A.4	-	ok3096
Y48G1A.5	xpo-2	tm1889, tm1437
Y48G1C.4	pgs-1	tm2211
Y49E10.1	rpt-6	niDf190(I, tm2677
Y51H4A.3	rho-1	ok2418
Y53C10A.12	hsf-1	ok600, sy441
Y53C12A.4	mop-25.2	ok2073, tm3694
Y53C12B.1	-	tm2353
Y54E10BR.1a	-	ok1118, gk1636
Y54E5A.4	npp-4	ok617
Y56A3A.20	ccf-1	gk40
Y57G11C.10b	gdi-1	tm660
Y59E9AL.7	-	tm3807
Y6B3A.1c	agef-1	ok1736, tm1693, gk2510
Y6D11A.2	arx-4	ok1093, ok5081, gk2344
Y71F9AL.17	-	ok2824
Y71H2AM.1	-	ok1854
Y73B6BL.6b	sqd-1	bt2, ok1582
Y74C10AR.3	abtm-1	niDf139(I, tm2721, gk1307
Y79H2A.6	arx-3	tm2551, tm1681
Y87G2A.5	vrs-2	tm3947
Y87G2A.8b	gpi-1	ok3599
ZC410.2	mppb-1	tm1326
ZK1127.5	-	ok2279
ZK1128.5	tag-246	ok1200, tm3309
ZK180.4	sar-1	ok3513
ZK287.5	rbx-1	ok782
ZK370.3a	hipr-1	ok1081, tm2207
ZK430.1	toe-1	gk712, ok3194, gk2315
ZK856.13	tag-315	gk144
ZK909.2c	kin-1	ok338, gk2786
