# Supplementary material for: Large-Scale Screening for Targeted Knockouts in the Caenorhabditis elegans Genome
Source: G3 (Bethesda). 2012 Nov 1;2(11):1415–25. doi: 10.1534/g3.112.003830 (PMC3484672; doi:10.1534/g3.112.003830)
Supplement: Supporting Information [file supp_2.11.1415_TableS2.xls]

## Sheet: Sheet1
Sequence	Gene	alleles
C05A9.1a	pgp-5	ok856, tm663
C05D10.3	wht-1	tm688
C10C6.5	wht-2	ok2775
C16C10.12	wht-3	ok927
C18C4.2	cft-1	ot626
C24F3.5	abt-1	niDf79(IV, tm703
C30H6.6	haf-1	ok705, tm843
C34G6.4	pgp-2	kx67, kx55, kx48, kx34, gk114
C44B7.8	pmp-1	ok773
C44B7.9	pmp-2
C47A10.1	pgp-9	tm830
C54D1.1	pgp-10	ok991, tm996
C54G10.3	pmp-3	tm968
C56E6.1	abcx-1	ok865
C56E6.5	abch-1	ok2034
DH11.3	pgp-11	tm333
E03G2.2	mrp-3	ok955
F02E11.1	wht-4	ok1007
F12B6.1	abt-2	ok669, tm502
F14F4.3b	mrp-5	ok2067
F18E2.2	abcf-1	ok830
F19B6.4	wht-5	ok806
F20B6.3	mrp-6	ok1027
F21G4.2	mrp-4	cd8, ok1095
F22E10.1	pgp-12	gk19
F22E10.2	pgp-13	ok747
F22E10.3	pgp-14	ok2660
F22E10.4	pgp-15	ok987
F28B3.7a	him-1	h134, e879, h55
F42A10.1	abcf-3	ok2237, gk1194
F42E11.1	pgp-4	pk34, pk82, gk1006
F43E2.4	haf-2	gk13
F56F4.6	abt-6	gk921
F57A10.3	haf-3	niDf224(V, gk549, ok1086
F57C12.4	mrp-2	pk222, ok2157
F57C12.5b	mrp-1	pk89, pk266, pk83, ut155, ut151, ut153
K08E7.9	pgp-1	pk29, pk17, pk28
T02D1.5	pmp-4	ok396
T10H9.5b	pmp-5	n4109, n4110
T21E8.1a	pgp-6	ok994
T21E8.2	pgp-7	ok528, ok994
T21E8.3	pgp-8
T26A5.1	wht-6	ok882
T27E9.7	abcf-2	ok771, ok2388
W04C9.1	haf-4	gk240, ok1042
W09D6.6	hmt-1	gk155, gk161
Y39D8C.1	abt-4	ok633, tm1050
Y39E4B.1	abce-1	gk481, ok2517
Y42G9A.6a	wht-7	ok812
Y43F8C.12	mrp-7	tm4685
Y47D3A.11	wht-8	ok3112
Y48G8AL.11	haf-6	ne335, ot606, ot605
Y49E10.9	wnt-9	ok1044, gk2908
Y50E8A.16	haf-7	gk46
Y53C10A.9	abt-5	ok2268
Y57G11C.1	haf-8	niDf80(IV, gk12
Y74C10AR.3	abtm-1	niDf139(I, tm2721
Y75B8A.26	mrp-8
ZK455.7	pgp-3	pk18, pk30, ok3091, ok3187
ZK484.2a	haf-9	gk23

## Sheet: Sheet2
Sequence	Gene	alleles
B0034.3a	casy-1	hd33, hd41, pe401, ok739, tm718
C45G7.5	cdh-10	ok2920
F08B4.2a	cdh-5	hc181, ok1977
F15B9.7	fmi-1	tm306
F18F11.3	cdh-8	tm644, ok628
F25F2.2a	cdh-4	pk295, ok1323
F59C12.1	cdh-9
R05H10.6	cdh-7	ok428
R10F2.1	cdh-1	gk747, gk784, gk748, gk699
W02B9.1b	hmr-1	zu389, zu248
Y71D11A.1	cdh-12	ok2902, mg344, mg331, mg335
ZK112.7	cdh-3	pk77, pk87

## Sheet: Sheet3
Sequence	Gene	alleles
B0348.4b	egl-8	md153, md1933, md2243, n2659, sa32, sa47, tm774, e2917, n488, ok934, md1971
B0511.1	fkb-7
B0513.5	-
B0563.7	-
C06G1.5	-	ok1441
C07A9.5	-
C13C12.1	cal-1
C16H3.1	-
C18E9.1	cal-2
C24H10.5	cal-5
C25A1.9a	rsa-1	dd10, dd11, dd12, dd13, dd14, dd15, dd16, dd20
C29E4.14	-
C33D12.6	tag-312	ok1356
C36E6.3	mlc-1
C36E6.5	mlc-2	r1133, r1142
C44B12.2	ost-1	pk273, tm966, tm4084
C44C1.3	ncs-1	pk242, qa401tc, qa406, tm437
C47C12.4	-	tm2933
C48B4.2	rom-2	ok996, gk279
C50C3.2	-
C50C3.5	-
C54E10.2	-	tm4371, niDf238(V)
C54E4.2b	-	ok1428, gk1003
C56A3.6	-
C56C10.9	-
C56G7.1	mlc-4	or253
E02A10.3	-
F08B6.3	-
F09F7.2a	mlc-3
F10G8.5	ncs-2	tm1943
F12A10.5	-
F15D3.1a	dys-1	cx26, cx35, cx40, cx18
F16F9.3b	-
F17E5.2	-
F21A10.1a	-
F23F1.2	-
F23H11.8a	pef-1	ok1979, tm720
F25B3.3	rgef-1	ok675
F30A10.1	-	tm1353
F31B12.1a	plc-1	rx1, rx2, tm738, tm753
F40F9.8	-
F43C9.2	-
F44A6.1b	nucb-1	pk1654
F47G6.1	dyb-1	cx24, cx38, tm1671, cx36
F53G12.3	duox-2	ok1775
F54C1.7	pat-10	st575, st568
F54G8.2	dgk-3	gk110
F55A11.1	-
F55A11.4a	-
F55C10.1	cnb-1	jh103, ok276
F56C11.1	bli-3	e767, gk141, n529
F56D1.6	cex-1	ok3163
F58E6.1	sta-2	ok1860
F59D6.7	-	ok2941
H10E21.4	-
K01A2.11d	cbn-1	ok3646
K02F3.2	-
K03A1.4a	-
K03E6.3	ncs-3
K04C1.4	-
K08E3.10	-	tm2096
K08F11.5	-	tm1966
K10B3.10	spc-1	ra409
K10F12.3a	pll-1	ok2003
K11C4.5b	unc-68	e710, e730, e930, e931, e932, e2313, r1221, s92, x14, x24, e540, kh30, kh53, r1158, r1161, r1162
M02A10.3a	sli-1	sy102, sy112, sy129, sy143, n3538, n3544, n3683, sy263
M02B7.6	cal-3
M03F4.7a	calu-1	tm1783
M04F3.4	-	ok981
R05G6.8	plc-4	ok1215, tm1521
R08D7.5	-	tm3611
R09H10.6	-
R10E11.6a	-	ok619
T02G5.2	-
T03F1.11	-
T04F3.2	-
T04F3.4	-
T07G12.1a	cal-4
T09A5.1a	cex-2	ok2767
T09B4.4	-
T12D8.6	-
T21H3.3	cmd-1
T25G3.4	-
T27C10.4	bath-25
W04D2.1a	atn-1	ok84
W06H8.1b	rme-1	ar481, b1020, b1021, b1046, b1047, b1048, b1049, b1045
W09G10.3	-
Y116A8C.36	itsn-1	ok268, tm725
Y39B6A.38	reps-1	tm2156
Y45F10A.6a	tbc-9
Y48B6A.6a	-
Y51H4A.17a	sta-1	qa5800, ok587
Y67H2A.4a	-
Y71H2AL.1	-	tm3716
Y73B3A.12	-
Y73C8B.5	-
ZK1248.3a	ehs-1	ok146
ZK1307.8	-	tm1586, ok1982
ZK328.1b	cyk-3	t1525, t1535
ZK673.7	tnc-2
ZK856.8	-

## Sheet: Sheet5
Sequence	Gene	alleles
B0213.10	cyp-34A5	niDf216(V)
B0213.11	cyp-34A6	niDf216(V)
B0213.12	cyp-34A7
B0213.14	cyp-34A8
B0213.15b	cyp-34A9	ok2401, ok2402, ok2403
B0213.16	cyp-34A10
B0304.3	cyp-23A1	gk253, cc561, tm2090
B0331.1	cyp-29A4	tm335
C03G6.14	cyp-35A1	ok2306, ok1414
C03G6.15	cyp-35A2	gk317, gk326
C06B3.3	cyp-35C1	ok2628
C12D5.7	cyp-33A1
C25E10.2	cyp-33B1
C26F1.2	cyp-32A1
C34B7.3	cyp-36A1
C36A4.1	cyp-25A1
C36A4.2	cyp-25A2
C36A4.3	cyp-25A3
C36A4.6	cyp-25A4
C41G6.1	cyp-34A3
C45H4.17	cyp-33C2
C45H4.2	cyp-33C1
C49C8.4	cyp-33E1	ok950
C49G7.8	cyp-35A4	ok1393
C50H11.15	cyp-33C9	tm3809
E03E2.1	cyp-43A1
F01D5.9	cyp-37A1	tm942, ok673
F02C12.5a	cyp-13B1
F08F3.7	cyp-14A5	gk152
F14F7.2	cyp-13A11
F14F7.3	cyp-13A12
F14H3.10	cyp-35D1
F28G4.1	cyp-37B1
F41B5.2	cyp-33C7
F41B5.3	cyp-33C5
F41B5.4	cyp-33C3
F41B5.7	cyp-33C6
F42A6.4	cyp-25A5
F42A9.4	cyp-33E3
F42A9.5	cyp-33E2
F44C8.1	cyp-33C4
H02I12.8	cyp-31A2	tm2711
K05D4.4	cyp-33D1
K06B9.1	cyp-25A6
K06G5.2	cyp-13B2	gk726
K07C6.2	cyp-35B3	niDf216(V)
K07C6.3	cyp-35B2	niDf216(V)
K07C6.4	cyp-35B1	ok2998, ok3022, niDf216(V)
K07C6.5	cyp-35A5	tm3048, ok1985, niDf216(V)
K09A11.2	cyp-14A1
K09A11.3	cyp-14A2	gk289
K09A11.4	cyp-14A3
K09D9.2	cyp-35A3	ok2709
R04D3.1	cyp-14A4
R08F11.3	cyp-33C8
T09H2.1	cyp-34A4	niDf216(V)
T10B9.1	cyp-13A4
T10B9.10	cyp-13A7	gk31
T10B9.2	cyp-13A5
T10B9.3	cyp-13A6	gk31
T10B9.4	cyp-13A8
T10B9.5	cyp-13A3
T10B9.7	cyp-13A2
T10B9.8	cyp-13A1
T10H4.10	cyp-34A1
T10H4.11	cyp-34A2
T13C5.1a	daf-9	m641, m642, e1406, m405, k182, rh50, m540, gk160, ok751
T19B10.1	cyp-29A2
Y17D7A.4	cyp-33D3	niDf238(V)
Y17G9B.3	cyp-31A3	tm3224
Y38C9B.1	cyp-29A3
Y49C4A.9	cyp-33C11
Y5H2B.5	cyp-32B1
Y5H2B.6	cyp-33C12
Y80D3A.5	cyp-42A1
ZK1320.4	cyp-13A10
ZK177.5	cyp-44A1	ok216, ok312

## Sheet: Sheet6
Sequence	Gene	alleles
C11E4.3	tag-263	ok1357, ok1701, ok5463
C18B2.6	-	ok2353, ok2360
C24G7.1	-	ok1822
C24G7.2	acd-1	bz90, tm981
C24G7.4	-	ok1237, tm778, gk2758
C27C12.5	tag-324	ok1335
C41C4.5b	unc-105	n817, n803, n787, n812, n786, n818, n1274, n811, ok1432,
C46A5.2	-	ok1187
C47C12.6	deg-1	rt70, u38, ok5908, u784, ok5454, u506
E02H4.1	del-1	bz33, ok150, ok5184
F02D10.5	flr-1	sa96, ut6, ut1, ut11, ut2, ut4
F16F9.5	mec-10	ok1104, e1515, e1715, tm1552, u20
F23B2.3	-	ok1226
F25D1.4	-
F26A3.6	del-3	ok2613
F28A12.1	-	ok1508
F55G1.12	-
R13A1.4	unc-8	n491, n1199, n1149, n1192, n1198, tm2071
T01C8.7	mec-4	bz2, bz5, bz6, bz7, bz8, e1818, e1789, u316, u167
T28B8.5	del-4	ok1014, tm717
T28D9.7	-	ok1705, gk1759
T28F2.7	-	ok2657
T28F4.2	asic-2	ok289
Y69H2.11	-	ok3497
Y69H2.2	-	ok1522
ZK770.1	asic-1	ok415

## Sheet: Sheet7
Sequence	Gene	alleles
B0238.12	-
B0286.2a	lat-2	tm463, ok301
B0393.5	-	tm758, ok686
B0393.7	-
B0507.1	-
C02B10.3	-	tm3520, tm3263
C04A11.4	adm-2	tm347, ok3178
C05C12.4	-
C05D12.2	-
C05D12.3a	-
C05D9.3	-	tm353
C08G5.7a	-
C08G9.2	-
C09F9.2	-	tm3230, ok2995
C10G8.4	-
C14C11.8b	pqn-13	tm3887
C17D12.6a	spe-9	eb23, hc88, hc52, eb19
C17G1.6a	nas-37	ox190, ox196, ox197, ox199, tm410
C23H4.8	-
C25E10.7	-
C25E10.8	-	ok1753
C25E10.9a	swm-1	me66, me87, me86
C26C6.3	nas-36	tm1636, ok2431
C29A12.4b	nrx-1	ds1, ok1649, tm1961
C34C6.3	-
C37C3.7	-	oz159
C40H5.7	-
C46F4.3	-
C49C3.4	-
C50H2.3	mec-9	e1434, e1495, e1852, u27, u164, u437, e1494, u30, u34, u42, u73, u86, u93, u97, u148, u258, u321, u338, u364, u368, u369, ok2853
C54D1.5	lam-2
C54G7.3a	lgx-1
D1044.2c	-
D1044.3	pqn-25	tm3964
D1044.7	-
F02A9.6	glp-1	ar218, ar224, bn18, e2142, e2144, ne120, oz264, oz270, q33, q35, q50, q172, q239, q415, zu24, oz112, q175, q231, e2141, q46, q224, q158, e2072, oz25, sy56, oz132, oz120, q339, or178, ar202, g60, tn231, tn777
F07H5.8	-
F09E8.2a	-	tm3993
F11C7.4	crb-1	ok931
F14B4.1	-
F15B9.7	fmi-1	tm306
F15B9.9	dsl-7
F15G9.4d	him-4	n2836, rh166, rh306, rh319, rh321, e1266, e1267
F16B12.2	dsl-4	ok1020
F17H10.3a	-	tm3643, tm3779
F19C6.3	-
F20B10.1	nlr-1	tm2050
F20G2.4	nas-24	ok3207
F21A3.3	-	tm2276
F25D7.5	-	tm4326
F25F2.2a	cdh-4	pk295, ok1323
F26E4.3	-	ok2858
F26H11.2c	nurf-1	n4293, n4295
F27E11.3a	cfz-2	cw49, ok1201
F28B4.3	-
F28E10.2	-
F28H6.7	-
F29D11.1	lrp-1	ku157, ku156
F31A9.3a	arg-1	ok3127, tm2331
F32D8.3	-
F33C8.1a	tag-53	gk163
F35A5.3	abu-10
F35A5.4	-
F35D2.3	-	ok2163
F36G3.3	-
F36H1.4f	lin-3	n378n1059, s751, s1263, s1750, sy51, sy52, sy53, sy91, n378, n1058, n1059, e1417
F36H9.4	-
F38B7.11	-
F38E9.2	nas-39	gk343
F40A3.2	-
F40E10.1	hch-1	e1734, ut110, e1907, ok2447
F40E10.4	slt-1	tm307, eh15, ev740, ev741, ok255
F40F11.4	-
F40F4.6	-
F41C6.1	unc-6	e7, e181, ju152, n165, n593, n594, r964, rh46, rh69, rh83, rh202, rh1035, sy474, e78, bx123, n102, ev400, ku243, ur301, ev436, ur282, vr296, vr300
F41G3.12	agr-1	eg1770, eg153, tm2051
F42A10.8	nas-28
F42H10.2	-
F45E4.6	-
F46C5.3	nas-25	tm2875
F47A4.2	dpy-22	bx103, sy622, sy665, bx93, os38, os26, sy655, bx92, bx107, e652
F47C12.1	-	ok2088
F47F2.3	-
F48C5.1	-
F48E3.8a	-
F52C6.14	-	niDf160(II), niDf36(II)
F53B7.5a	fig-1	tm2079
F53C11.9	-
F54F3.1a	nid-1	cg118, cg119, ur41
F55D12.5	-	ok2543
F55G1.13	-
F55H12.3	-
F56B3.2a	-
F56H11.1c	fbl-1	q750, k201, k206, tk51, hd43, tm1253, q771, tk45, gk295
F57C12.1	nas-38	tm2655, ok3407
F58A6.4	nas-29
F58B3.8	dsl-5	ok588
F58B4.1b	nas-31
F58E6.3	-
F58G4.4	sdz-23	tm1167
F58H1.6	-
H02I12.4	dsl-6	ok2265
H30A04.1b	eat-20	nc2, nc3, nc4, nc5, nc6
K01A6.6	-
K03B8.1	nas-16	ok3405
K03B8.2	nas-17
K03B8.3	nas-18	ok3173
K03B8.5	nas-19	ok3086
K04E7.3	nas-33
K05F1.10	-
K06A9.3	-
K07D8.1	mup-4	s2426, s2440, s2574, nc20, nc21, nc22, nc35, s2433, mg36, ar60, ok2321
K07E12.1a	dig-1	ky201, ga76, n1480, n2467, nu336, tm1927, ky199, ky188, n1321
K08C7.3a	epi-1	gm139, gm146, ky152, rh27, rh92, rh152, rh191, rh199, rh200, rh233, gm57, gm121
K08D9.3	apx-1	t2063, t2176, zu212, zu215, zu347, or3, or15, or22, zu183, tm3438, hd87
K08E5.3a	mua-3	rh169, rh222, ar62, rh195
K11C4.5b	unc-68	e710, e730, e930, e931, e932, e2313, r1221, s92, x14, x24, e540, kh30, kh53, r1158, r1161, r1162
M02G9.3	-
R02D3.6	grl-19
R05G6.9	-
R06C7.4	cpg-3	ok3229, tm3804
R08E3.1a	-
R08E3.2	-
R09H10.5	-
R107.8	lin-12	e1956, e1975, e1976, e1977, e1978, e1979, e2031, e2032, e2033, e2034, e2081, e2082, e2083, e2084, e2621, n137n460, n137n720, n177, n310, n311, n312, n313, n314, n315, n317, n379, n386, n427, n457, n653, n676n909, n676n930, n700, n721, n722, n723, n724, n725, n769, n862, n863, n865, n908, n909, n910, n911, n912, n913, n914, n915, n916, n917, n918, n919, n920, n921, n922, n925, n926
R10H1.5	nas-23
R13F6.4d	ten-1	ok641, tm651
R151.5a	dpy-31	e2920, e2919, ju345, e2770
T01D3.6a	-
T01D3.7	-
T02B11.7	nas-32	ok2430
T05G5.1	-
T06E6.10	-
T07H8.4a	mec-1	e1066, e1292, e1336, e1496, e1526, e1604, e1725, e1737, e1738, e1740, n174, u39, u295, u811, u360, n4471
T09D3.3	-
T11F8.3	rme-2	b1005, b1026, b1008
T11F9.3	nas-20	ok3572
T11F9.6	nas-22	tm2888
T12A7.2	-
T13C2.6b	-	tm2736
T19D12.6	-
T21E3.3	lrp-2	gk272, gk292
T22A3.8	lam-3	n2561, ok2030
T22C8.2	chhy-1	ok3088
T23F4.4	nas-27
T24A11.3	toh-1
T25C12.3	-
T25F10.3	-
T28F3.8	-
W02B9.1b	hmr-1	zu389, zu248
W02C12.1	-	ok3422
W02F12.8	-
W03D8.6	itx-1	tm1588
W03F8.5	lam-1	rh219, ur53, ok3139, ok3221
W09G12.1	dsl-2	tm1525, tm1805, tm1876, tm1639
Y113G7A.5	lgc-55	tm2913, zf11, zf53, n4331
Y19D10B.4	-
Y26D4A.12	-
Y37D8A.13	unc-71	ad487, ay7, ay17, ay44, ay45, ay46, ay47, ay48, ay49, ay50, ay51, ay52, ay64, ju157, ju159, ju161, ju194, ju255, e541, ju156, ju160
Y37D8A.2	-	gk704
Y37D8A.6	-
Y37E11AL.6	-	ok2115
Y38C1AA.9	-
Y41D4B.10	dsl-3	ok3411
Y46G5A.29	-
Y47H9C.4a	ced-1	e1735, e1754, e1797, e1798, e1799, e1800, e1801, e1814, e1935, n691, n1735, n1951, n1995, n2000, n2089, n2091, n2092, tm2333, tm2420, n1506
Y48G8AR.2	-	tm2041
Y51F10.3	-
Y54G2A.36	-	gk1017, gk962
Y64G10A.7b	-	tm675, ok1062, tm916
Y69H2.10b	-	niDf124(V)
Y69H2.11	-	ok3497
Y69H2.12	tag-336	ok1477, ok1480
Y69H2.2	-	ok1522
Y69H2.3b	-
Y70G10A.2	-
Y73C8B.4	lag-2	n1255, n1255n1323, q393, q431, q477, s1486, q387, q411, q420, q389, q501, q480, q479, q481, q488, q499, ut103, ut105, sa37
Y73F8A.33	-
Y73F8A.6	ccg-1
Y95B8A.1	nas-30
ZC101.2e	unc-52	cn10, e669su250, e1012, pk208, ra401, ra511, st560, e444, e669, e998, e1421, st196, st549, st572, st578, ra515, ra517, gk3, su54, su200, su250, ut111, st546
ZC116.3	-	ok1618
ZC13.4	mab-7	e2150, e1599, wx74, wx75
ZC487.4	grl-9	ok3038
ZC84.1	-
ZK1058.2	pat-3	mu337, rh54, rh96, rh151, st423, st552, st564
ZK1067.7	pqn-95	ok1789
ZK112.7	cdh-3	pk77, pk87
ZK1193.2	-
ZK1193.3	-
ZK783.1	fbn-1	tm290

## Sheet: Sheet8
Sequence	Gene	alleles
C09D1.1b	unc-89	ad539, cx33, e2338, e1460, st515, st85, su227, st79, su240, su75, tm752
C09D8.1d	ptp-3	mu256, op147, xxxx, ok244, tm352
C16B8.4	-	xxxx
C16D9.2a	rol-3	e754, e202, s1519, s833, s1040, s1494, s1408, s422, s126, s1030, s1409, s742, s1473, tm3854, tm3908
C18E9.7	-	tm953
C18F3.2c	sax-7	ky146, eq2, nj52, nj13, nj48, nj53, tm1448
C24G6.2a	-	tm3911, tm4098
C25G4.10a	-	xxxx
C26G2.1	syg-2	ky671, ky673, tm856
C27B7.7	-	xxxx, ok2868, ok2978
C33F10.5b	rig-6	gk376, gk449, ok1589
C34F6.10	-
C36B1.1d	cle-1	cg120, ju34, gk364, gk390, gk421, tm1465
C39F7.2a	trim-9	tr187, tr129, tr163, tr150, tr103, tr189, tr113, tr96, tr171, tr64, tr162, tr101, ok2226
C46A5.9	hcf-1	pk924, ok559
C53A5.13	-
F02G3.1c	ncam-1
F21A3.2b	-
F36A2.4	twk-30	xxxx
F39H12.4	igcm-1	ok711
F41D9.3e	wrk-1	ok695, tm1099
F44G4.8a	dep-1	zh34, xxxx
F53C11.6	twk-32
F55C7.7a	unc-73	ce362, ce367, ev802, gm123, ev509, ev454, gm33, e936, ox322, gm67, ox317, gm40, ev617, rh108, rh40, tr117, u782, ok936, tm1197
F56D1.4b	clr-1	cy14, e1745, e2530, n1635, n1992, xxxx
H19M22.2b	let-805	st456, s2764
K03D10.1	kal-1	gb503, xxxx, ok1056, tm715
K04D7.4	-
K07E12.1a	dig-1	ky201, n1480, ky188, ky199, n1321, ga76, n2467, nu336, xxxx, tm1927
K09E2.4a	rig-1
M03A1.1b	vab-1	e2, e118, e699, dx31, ju8, e1063, e856, e116, e721, e200, e2027, dx14, ok1699
R02F11.4	-	xxxx
R07E4.1a	-	xxxx, tm3709
SSSD1.1	igcm-2
T04A11.3	-
T19B4.7	unc-40	bx134, ev547, e1478, ev542, n473, e1430, n324, ev643, e271, ev484, ev457, tr121, tr115, tr63, rh66, ur304, wy81, ev546, u786, xxxx
T22E5.3	-
W06H8.8g	ttn-1	xxxx, gk135, gk171, ok1018, tm845
Y105C5B.21a	jac-1	ok3000
Y39A3CL.2	tag-168	ok761
Y42H9B.2	rig-4	ok1160
Y54G2A.25a	lad-2	hd31, tm3040, tm3056
Y54G2A.29	-	xxxx
Y55D5A.5a	daf-2	m212, m65, e1391, e1369, e979, mg43, m631, e1370, e1286, e1032, m579, e1365, m41, mu150, e1371, m633, e1368, m577, m646, m596, sa197, sa219, sa193, sa189, sa223, sa186, sa231, sa230, sa229, sa187, xxxx, tm1236
ZC374.2	-	gk1152, gk1222
ZK377.2b	sax-3	ky123, ky200, ky203, ky198
ZK617.1b	unc-22	ct37, ct169, ct171, ct174, ct181, ct177, ct176, e1326, n792, e320, e2182, e913, e855, e313, e66, m52, e915, e1179, e682, n789, m498, e2378, n791, e2147, e2428, e654, e2174, e105, e2377, e842, m54, e683, e882, n790, e1090, e2092, e991, e691, e2148, e308, n793, e1923, e640, e316, e914, pk3, s279, pk10, s296, s23, s281, s299, s135, s1790, s295, s11, pk6, s724, st136m498, s289, s297, s306, s2028, st1…

## Sheet: Sheet9
Sequence	Gene	alleles
AC7.1a	tag-49	ok381
AH9.1	-
B0334.6	-
B0563.6a	-
C01F1.4	-
C02D4.2e	ser-2	pk1357, ok2103
C02H7.2	-	ok2068, tm2574
C03A7.5	srx-38
C03A7.6	srx-39
C03G6.16	srsx-24
C06G4.5	-	tm3170, tm3225, tm3210
C09B7.1a	ser-7	ok1944, tm1728, tm1548, tm1325
C10C6.2	npr-3	tm1583
C13D9.5	srsx-12
C15B12.5b	gar-1	ok755, gk269
C15H11.2	gnrr-2	ok3618
C16D6.2	-	tm1782
C17H11.1	-
C24A8.1	-	ok2090
C24A8.6	-	gk413
C24B5.1	-
C25B8.5	-
C25B8.7	-
C25G6.5	npr-11	ok594
C26F1.6	-
C30B5.5	-
C30F12.6	-	ok1381
C35A11.1	-
C38C10.1	tkr-1	fg2, qa100, ok2886, tm1765
C39E6.6	npr-1	ad609, g320, ky13, n1353, ur89, ok1447
C39H7.9	srsx-16
C43C3.2	-	ok1388
C46F4.1a	egl-6	n592, n4536, n5437
C48C5.1	-	ok1387
C49A9.7	-	ok1620
C50F7.1b	-
C50H2.1	fshr-1	ok778, tm3954
C52B11.3	dop-4	tm1392, ok1321
C53C7.1a	npr-10	ok1442, tm1568
C54A12.2	-	ok2376
C56A3.3b	-
C56G3.1b	-	ok1439, ok1446, tm1553
D1014.2	-
D1022.6	sro-1	tm3088
F01E11.5c	tyra-2	tm1815, tm1846
F02E8.2a	-	ok2295
F13D2.2	gnrr-6	ok3362, ok3465
F13D2.3	gnrr-7	tm4155
F14D12.6b	tag-24	ok371
F14F4.1	-	tm2243
F15A8.5a	dop-1	ev748, vs100, vs101, tm534, tm535, ok398
F16C3.1	-
F16D3.7	ser-5	ok3087, tm2654, tm2647
F21C10.12	-
F31B9.1	-
F35G8.1	-	ok527
F36D4.4	-
F39B3.2	-
F40A3.7	-
F41E7.3	-	tm1497
F42C5.2	-
F42D1.3	sprr-2	ok3290, tm3668
F47D12.1c	gar-2	ok520
F52D10.4	-
F53A9.5	-
F53B7.2a	-
F54D7.3	gnrr-1	ok238
F55E10.7	-
F56B6.5a	npr-16	ok1541, niDf6(X)
F57C9.6	-
F57H12.4	-	ok1504
F59B2.13	-
F59C12.2a	ser-1	ad1675, ok345
F59D12.1	-	gk1000, tm3610
H02I12.3	tag-89	ok514
H09F14.1	-
H10E21.2	-
H22D07.1	gnrr-5	tm4160
H23L24.4	-
H34P18.1	-
K02F2.6	ser-3	ad1774, ok1995, ok2007
K03H6.1	-
K03H6.5	-
K06C4.8	-
K06C4.9	-
K09G1.4b	dop-2	vs105, ot345, tm1062
K10B4.4	-	ok3502
K10C8.2	-
M01B2.7	srsx-37
M01B2.9	srsx-39
M03F4.3b	tyra-3	ok325
R03A10.6	sprr-1	ok3685, tm3658
R106.2	-
R11F4.2b	-
R12C12.3	-
R13H7.2a	-	ok1167
T02D1.6	-
T02E9.1	-	ok2008
T05A1.1a	npr-2	ok419
T07D10.2	-	ok2780, tm2765
T07D4.1	-	tm4386
T07F8.2	-
T14B1.2	aex-2	sa21, sa3, sa1040
T14E8.3b	dop-3	ok295, vs106, tm1356
T15B7.11	-
T19F4.1b	-	ok2698
T21B4.4a	-	tm3971
T22D1.12	npr-12	tm1498
T23B3.4	ckr-1	ok2502
T23C6.5	-
T26E4.14	srsx-38
T26E4.15	srsx-36
T27B2.1	-
T27D1.3	npr-15	tm2048, ok1626
W05B5.2	npr-14	ok2375, tm2974
W10C4.1	-
Y105C5A.23	gnrr-8	ok2765, tm4150
Y116A8B.5	-
Y22D7AR.13	ser-4	ok512
Y23H5B.4	-
Y34D9A.2	-
Y39A3B.5d	ckr-2	tm3082
Y40H4A.1b	gar-3	vu78, lg1201, gk305, gk337
Y41D4A.8	-
Y48C3A.11	-
Y54E2A.1	-	tm1665
Y54G2A.35	ser-6	tm2146, tm2104
Y58G8A.4b	-	tm1491, ok1583, tm3076
Y59H11AL.1b	-	ok1598
Y62E10A.4	srsx-25
Y70D2A.1	-
ZC374.1	gnrr-3	tm4152
ZC404.13	-
ZC412.1	npr-13	eh13, tm1504
ZC84.4	-
ZK418.6	-	ok3092
ZK418.7	-
ZK455.3	npr-9	tm1652
ZK813.5	-

## Sheet: Sheet10
Sequence	Gene	alleles
AH6.1	gcy-1	tm2669
B0024.6	gcy-6	ok1293, tm1449
B0240.3	daf-11	m47, ks67, m84, p169, mg295, sa194, sa195, sa203
C04H5.3	gcy-29	gk2867
C06A12.4a	gcy-27	ok3653, gk1523
C06B3.8	gcy-32	ok995
C10F3.3	acy-2	ok3003, pk465
C17F4.6	gcy-19	ok2472, pe1103
C30G4.3	gcy-11
C44F1.5	acy-3	tm2461
C46E1.2	gcy-36	db66, db65, db110, db39, ok2208, db67, db42, gk950
C49H3.1	gcy-8	oy44, tm949
C54E4.3	gcy-37	ok384, gk2937
F08B1.2	gcy-12	nj10
F17C8.1	acy-1	ce2, nu329, nu343, nu327, md1756, pk874, pk301, pk884, pk393, pk886, pk862, pk863, pk1279, pk875, pk880, pk927, pk485, pk384, pk904, pk363, pk484, pk310, pk311, pk474, pk866, pk871, pk907, pk867, pk487, pk450
F21H7.9	gcy-20	ok2538, gk1227, gk1184
F22E5.3	gcy-21
F23H12.6	gcy-13
F52E1.4b	gcy-7	tm901
F57F5.2	gcy-33	ok232
M04G12.3	gcy-34	ok1012, ok2953
R01E6.1b	odr-1	n1933, n1936, ky29, n1930, xxxx
R134.1	gcy-3	gk1154
R134.2	gcy-2
T01A4.1c	gcy-28	ky713, ky887, tm3028, tm2411
T01C2.1	acy-4	ok1806, tm2510
T03D8.5	gcy-22	tm2364, pe905, pe902, pe917, pe922
T04D3.4	gcy-35	db113, db117, ok769
T07D1.1b	gcy-31	ok296
T26C12.4	gcy-23	nj37, ok797
W03F11.2	gcy-17	gk1155, tm4516, gk2739
Y105C5B.2	gcy-25	tm4300, gk1187
ZC239.7	gcy-15	niDf45(II, niDf170(I, gk1102
ZC412.2	gcy-14	ok2236, tm4105, tm4210, pe1102
ZK455.2	gcy-9	n4470, tm2816
ZK896.8	gcy-18	nj38, ok3047
ZK970.5	gcy-4	tm1653
ZK970.6	gcy-5	ok930, ok921, tm897

## Sheet: Sheet11
Sequence	Gene	alleles
B0041.7	xnp-1	fd2, ok1823, tm678
B0414.6	glh-3	um1
B0511.6	-	ok2948
C04H5.6	mog-4	q433, q233, ok2708
C06E1.10	rha-2	ok2639
C07H6.5	cgh-1	tn691, ok492
C08F8.2a	-
C14C11.6	mut-14	pk1358, pk738
C16A3.1c	-
C24H12.4a	-
C26D10.2a	hel-1	gk191
C27B7.4	rad-26	tm1991
C28H8.3	-	tm3650
C46F11.4	-
C52B9.8	-
C55B7.1	glh-2	pk294, um2
D2005.5	drh-3	ne4253, fj52, pk9199, pk9201, pk9198, pk9194, pk9204, pk9196, pk9207, pk9210, pk9200, pk9202, pk9209, pk9191, pk9205, pk9189, pk9208, pk9190, pk9197, pk9193, pk9203, pk9192, pk9206, pk9195, tm1217
E03A3.2	rcq-5	ok660, tm424
EEED8.5	mog-5	q449, ok1101
F01F1.7	ddx-23	tj21
F01G4.1	psa-4	os13, tm305
F01G4.3	-
F15B10.2	drh-1	tm1329
F15D4.1	btf-1
F18C5.2	wrn-1	gk116, gk99, tm764
F25H2.13	rtel-1	vc10, vc55, vc52, vc53, vc7, vc54, vc56, vc9, vc8, tm1866
F26F12.7	let-418	ar113, ar114, n3635, n3636, n3634, n3536, n3629, n3719, n3626, s1045, s1617
F33D11.10	-	ok2590
F33H2.1	dog-1	pk2248, pk2247, pk2178, pk2279, pk2179, gk10
F37A4.8	isw-1	n3294, n3297, n4066, ok1951
F52B5.3	-	tm1459
F53H1.1	-
F53H4.1	csb-1	ok2335
F54E12.2	-
F55F8.2a	-
F56D2.6a	-	ok2951, tm4014
F57B9.3	-
F57B9.6a	inf-1
F58E10.3a	-	ok277, tm3202
F58G11.2	-
F59A7.8	-	niDf85(V), niDf207(V
H06O01.2	-
H20J04.4b	-
H27M09.1	-
K02F3.12a	-	ok474, tm3870
K03H1.2	mog-1	q161, q376, q223, q151, q473, q370
K12H4.8	dcr-1	mg375, pk1351, s2624, s2795, bp132, ok247
M03C11.8	-
R05D11.4	-
T04A11.6	him-6	e1104, e1479, e1138, e1423, ok412
T04D1.4	tag-192	gk306
T05A12.4a	-
T05E8.3	-
T06A10.1	mel-46	yt5, tm1739
T07D4.3	rha-1	tm329
T07D4.4a	ddx-19	ok783
T12F5.3	glh-4	gk225
T14G8.1	chd-3	ok1651
T21G5.3	glh-1	bn103, gk100, ok439
T23H2.3	-
T26G10.1	-	ok2057
W03A3.2	polq-1	gm71, gm100, gm127, gm120, gm133, gm58, tm2026, tm2171, tm2572
W06D4.6	rad-54	ok615, tm1124, tm1268
W08D2.7	mtr-4	ok2642
Y111B2A.22	ssl-1	n4077, tm1280
Y116A8C.13	-
Y23H5B.6	-
Y37E11AM.1	smgl-2
Y38A10A.6	-	tm1301
Y46G5A.4	-
Y50D7A.2	-
Y54E10A.9c	vbh-1	ok567
Y54E2A.4	-
Y54G11A.3	-
Y55B1AL.3a	hel-308	tm2134
Y55F3BR.1	-
Y65B4A.6	-
Y66D12A.15	-
Y67D2.6	-
Y71G12B.8	-
Y71H2AM.19	laf-1	q349, q80, q267, q217
Y94H6A.5b	-
ZC317.1	-	tm4009
ZK512.2	-
ZK686.2	-

[truncated: 20 more sheets: Sheet12, Sheet13, Sheet4, Sheet14, Sheet15, Sheet16, Sheet17, Sheet18, Sheet19, Sheet20, Sheet21, Sheet22, Sheet23, Sheet24, Sheet25, Sheet26, Sheet27, Sheet28, Sheet29, Sheet30]
